# Supplementary material for: Development of a Competitive Nutrient-Based T-Cell Immunotherapy Designed to Block the Adaptive Warburg Effect in Acute Myeloid Leukemia
Source: Biomedicines. 2024 Oct 3;12(10):2250. doi: 10.3390/biomedicines12102250 (PMC11504511; doi:10.3390/biomedicines12102250)
Supplement: Supplementary file 1 [file biomedicines-12-02250-s001.zip]

Archive with 1 entries (1 files):
- biomedicines-3200320-supplementary.pdf
